# Supplementary material for: Exposure to Gold Induces Autoantibodies against Nuclear Antigens in A.TL Mice
Source: Biology (Basel). 2024 Oct 11;13(10):812. doi: 10.3390/biology13100812 (PMC11505499; doi:10.3390/biology13100812)
Supplement: Supplementary file 1 [file biology-13-00812-s001.zip]

Archive with 1 entries (1 files):
- biology-3154941-supplementary.pdf
